# Supplementary material for: Deficiency of GD3 Synthase in Mice Resulting in the Attenuation of Bone Loss with Aging
Source: Int J Mol Sci. 2019 Jun 10;20(11):2825. doi: 10.3390/ijms20112825 (PMC6600367; doi:10.3390/ijms20112825)
Supplement: Supplementary file 1 [file ijms-20-02825-s001.zip]

Archive with 2 entries (2 files):
- supplemental information (052819)/reGD3 KO mice project  supplemental Figure 052819.pptx
- supplemental information (052819)/supplementalTEXT  GD3 syn KO  revision.docx
